# Supplementary material for: Pathological Relevance of Post-Translationally Modified Alpha-Synuclein (pSer87, pSer129, nTyr39) in Idiopathic Parkinson’s Disease and Multiple System Atrophy
Source: Cells. 2022 Mar 6;11(5):906. doi: 10.3390/cells11050906 (PMC8909017; doi:10.3390/cells11050906)
Supplement: Supplementary file 1 [file cells-11-00906-s001.zip]

Archive with 3 entries (3 files):
- 1. Supplementary Figures S1 and S2 final.pdf
- 2. Figure S3. Bland-Altman final .pdf
- 3. Table S1 final.pptx
